# Supplementary material for: Cuticular wax profiling of Populus trichocarpa and P. balsamifera reveals surface similarities with underlying differences
Source: Front Plant Sci. 2026 Jun 11;17:1846385. doi: 10.3389/fpls.2026.1846385 (PMC13294658; doi:10.3389/fpls.2026.1846385)
Supplement: Supplementary file 2 [file Table1.xlsx]

## Sheet: Table S1
Supplementary Table S1. Cuticular wax compounds found in the stem and leaf tissues of P. balsamifera and P. trichocarpa. Presence (1) and absence (0) of wax compounds is indicated. Aliphatic components are listed using a C(carbon chain length) and compound class notation. An: alkane, en: alkene, fa: fatty acid, ol: alcohol, al: aldehyde, ahc: alkyl hydroxycoumarate. Phenolic components are descri…
	Compound abbreviation	Wax compound class	P. balsamifera stem	P. balsamifera leaf	P. trichocarpa stem	P. trichocarpa leaf	Quantifier ion (MS)
	C18 ol	alcohol	1	1	0	0	328
	C20 ol	alcohol	1	1	1	1	355
	C22 ol	alcohol	1	1	1	1	383
	C23 ol	alcohol	1	1	0	0	397
	C24 ol	alcohol	1	1	1	1	411
	C26 ol	alcohol	1	1	1	1	439
	C28 ol	alcohol	1	1	1	1	467
	C30 ol	alcohol	1	1	0	0	495
	C24 al	aldehyde	0	0	1	1	82
	C26 al	aldehyde	0	0	1	1	82
	C21 an	alkane	1	1	1	1	57
	C22 an	alkane	0	0	1	1	57
	C23 an	alkane	1	1	1	1	57
	C25 an	alkane	1	1	1	1	57
	C26 an	alkane	0	0	1	1	57
	C27 an	alkane	1	1	1	1	57
	C28 an	alkane	0	0	1	1	57
	C29 an	alkane	1	1	1	1	57
	C30 an	alkane	1	1	1	1	57
	C31 an	alkane	1	1	1	1	57
	C25 en	alkene	0	1	0	1	97
	C27 en	alkene	0	1	0	1	97
	C29 en	alkene	0	1	0	1	97
	C31 en	alkene	0	0	0	1	97
	C16_1 ahc	alkyl hydroxy coumarate	1	1	1	1	236
	C16_2 ahc	alkyl hydroxy coumarate	1	1	1	1	236
	C18_1 ahc	alkyl hydroxy coumarate	1	1	1	1	236
	C18_2 ahc	alkyl hydroxy coumarate	1	1	1	0	236
	C20_1 ahc	alkyl hydroxy coumarate	1	1	1	1	236
	C22_1 ahc	alkyl hydroxy coumarate	1	1	1	1	236
	C22_2 ahc	alkyl hydroxy coumarate	1	1	1	1	236
	C24_1 ahc	alkyl hydroxy coumarate	1	1	0	0	236
	C16 fa	fatty acid	1	1	1	1	313
	C17 fa	fatty acid	1	0	0	0	117
	C18 fa	fatty acid	1	1	1	1	341
	C18:1 fa	fatty acid	1	1	0	0	73
	C20 fa	fatty acid	0	0	1	1	117
	C22 fa	fatty acid	0	0	1	1	117
	C24 fa	fatty acid	1	1	1	1	117
	C26 fa	fatty acid	1	1	1	1	117
	C28 fa	fatty acid	0	0	1	1	117
	Benzoic acid	phenolic	1	1	1	1	297
	Caffeic acid	phenolic	1	1	0	0	219
	Coumaric acid	phenolic	1	1	1	1	293
	Ferulic acid	phenolic	1	0	0	0	293
	Cinnamoyl cinnamate	phenolic	1	0	0	0	157
	5-Hydroxy 7-methoxy flavanone	phenolic	1	1	0	0	270
	4-methoxy, 5-7dihydroxy isoflavone	phenolic	1	1	0	0	284
	2′,4′-dihydroxy-6′-methoxy-chalcone	phenolic	0	0	1	0	270
	Dihydroxybenzophenone	phenolic	1	1	0	0	385
	2',6'-Dihydroxy 4'-methoxydihydrochalcone	phenolic	1	1	1	1	401
	Benzyl cinnamate	ester	1	0	0	0	91
	Amyrin	triterpenoid	0	0	1	1	218
	Amyrone	triterpenoid	0	0	1	1	218
	Sitosterol	triterpenoid	1	0	1	1	129

## Sheet: Table S2
Supplementary Table S2. Cuticular wax composition of P. balsamifera stems and leaves of stage I. The average and standard error of the total wax load expressed in mg cm-2 broken down by chemical classes. n= 3-5.
	Tissue	Accession	Alkanes (mg/cm2)	Alkenes (mg/cm2)	Fatty acids (mg/cm2)	Alcohols (mg/cm2)	Aldehydes (mg/cm2)	Phenolics (mg/cm2)	Flavonoids (mg/cm2)	Alkyl hydroxy coumarates (mg/cm2)	Triterpenoids (mg/cm2)
	Stem (Stage I)	FBK11	6.26±1.62	nd	0.12±0.08	2.02±1.4	nd	0.34±0.22	0.32±0.27	0.25±0.07	nd
		GPR1	4.99±1.78	nd	0.02±0.01	0.11±0.01	nd	0.04±0.04	0.93±0.93	0.02±0.02	nd
		GPR7	12.92±2.06	nd	0.53±0.15	44.65±15.88	nd	5.02±0.37	15.38±11.87	0.96±0.73	0.46±0.22
		GPR9	10.61±0.63	nd	0.24±0.03	3.53±1.28	nd	2.37±0.56	3.84±0.8	1.12±0.48	nd
		GYP9	16.62±3.15	nd	0.19±0.03	14.09±4.5	nd	2.46±1.36	3.22±1.61	1.84±1.06	0.07±0.07
		LAB3	9.18±2.91	nd	0.24±0.05	10.22±3.7	nd	1.23±0.07	8.83±4.24	3.62±2.15	0.19±0.05
		LAB4	10.42±2.34	nd	0.12±0.06	3.18±2.01	nd	2.12±1.39	5.95±2.36	2.86±1.73	0.18±0.16
		LAB7	7±0.86	nd	0.55±0.14	3.16±0.67	nd	1.79±0.26	2.25±0.41	6.53±1.41	0.26±0.14
		LAB9	4.24±1.14	nd	0.07±0.03	0.99±0.3	nd	1.87±0.55	2.5±0.82	0.86±0.26	nd
		LAR12	10.96±1.62	nd	0.38±0.13	2.18±0.69	nd	7.49±4.91	9.05±5.94	1.33±0.46	nd
		MTN6	16.17±0.75	nd	0.46±0.06	3.7±0.36	nd	3.12±0.62	2.89±0.52	3.37±0.42	0.25±0.25
		MTN7	10.09±1.17	nd	0.07±0.02	1.33±0.12	nd	0.37±0.03	0.94±0.15	1.23±0.27	nd
		MTN8	7.64±2.59	nd	0.18±0.12	0.91±0.4	nd	1.35±0.88	3±1.95	1.76±0.89	nd
		MTN9	14.69±3.15	nd	0.14±0.02	1.3±0.22	nd	2.2±0.12	5.15±0.68	2.99±0.34	nd
		WHR3	11.51±1.14	nd	0.63±0.21	22.69±4.38	nd	2.16±0.43	9.84±2.87	0.7±0.55	0.15±0.06
		WHR4	9.64±0.48	nd	0.14±0.02	2.75±1.38	nd	1.6±1.47	0.42±0.42	0.15±0.08	nd
	Leaf (Stage I)	FBK11	2.75 ±0.15	0.04 ±0.03	0.05 ±0.01	1.1 ±0.23	nd	nd	0.01 ±0	0.4 ±0.09	nd
		GPR1	5.61 ±2.65	0.01 ±0.01	0.15 ±0.12	0.73 ±0.3	nd	0.76 ±0.76	1.52 ±1.52	0.53 ±0.34	nd
		GPR7	3.53 ±0.43	0.08 ±0.03	0.06 ±0.02	2.08 ±0.41	nd	0.01 ±0	0.05 ±0.03	0.34 ±0.12	nd
		GPR9	2.76 ±0.3	nd	0.09 ±0.03	1.74 ±0.48	nd	nd	0.01 ±0.01	0.26 ±0.15	nd
		GYP9	3.88 ±0.09	0.05 ±0.03	0.05 ±0.02	0.72 ±0.28	nd	nd	0.01 ±0.01	0.54 ±0.16	nd
		LAB3	3.58 ±0.33	nd	0.06 ±0.02	0.86 ±0.25	nd	0.02 ±0.02	0.01 ±0.01	0.74 ±0.28	nd
		LAB4	4.32 ±0.78	0.02 ±0.02	0.06 ±0.02	1.51 ±0.5	nd	nd	0.01 ±0.01	0.75 ±0.27	nd
		LAB7	3.36 ±0.64	0.02 ±0.02	0.06 ±0.02	1.63 ±0.45	nd	0.11 ±0.11	0.18 ±0.15	0.66 ±0.44	nd
		LAB9	3.45 ±0.36	0.02 ±0.02	0.03 ±0.01	0.8 ±0.39	nd	nd	0.02 ±0.02	0.62 ±0.38	nd
		LAR12	2.83 ±0.12	0.07 ±0.03	0.07 ±0.02	1.04 ±0.36	nd	nd	0.04 ±0.02	0.41 ±0.18	nd
		MTN6	3.6 ±0.6	0.04 ±0.02	0.05 ±0.02	1.07 ±0.27	nd	nd	0.03 ±0.03	0.75 ±0.28	nd
		MTN7	3.31 ±0.33	0.03 ±0.01	0.04 ±0.02	0.89 ±0.4	nd	nd	nd	0.39 ±0.12	nd
		MTN8	4.07 ±0.38	0.06 ±0.02	0.03 ±0.01	0.89 ±0.17	nd	nd	nd	0.29 ±0.05	nd
		MTN9	3.55 ±0.14	0.05 ±0.03	0.04 ±0.02	0.48 ±0.17	nd	0.01 ±0.01	0.03 ±0.03	0.4 ±0.22	nd
		WHR3	4.07 ±0.21	0.02 ±0.02	0.07 ±0.01	2.42 ±0.38	nd	0.01 ±0.01	0.09 ±0.05	1.44 ±0.25	nd
		WHR4	3.74 ±0.1	nd	0.04 ±0.01	1.01 ±0.19	nd	nd	0.05 ±0.05	0.48 ±0.19	nd

## Sheet: Table S3
Supplementary Table S3. Cuticular wax composition of P. trichocarpa stems and leaves of stage I. The average and standard error of the total wax load expressed in mg cm-2 for stage I tissues broken down by chemical classes. n= 3.
	Tissue	Accession	Alkanes (mg/cm2)	Alkenes (mg/cm2)	Fatty acids (mg/cm2)	Alcohols (mg/cm2)	Aldehydes (mg/cm2)	Phenolics (mg/cm2)	Flavonoids (mg/cm2)	Alkyl hydroxy coumarates (mg/cm2)	Triterpenoids (mg/cm2)
	Stem (Stage I)	BELA18-4	6.18±0.37	nd	0.24±0.02	1.66±0.14	nd	0.12±0.03	1.04±0.34	0.42±0.2	0.12±0.04
		BELC18-1	5.3±0.9	nd	0.59±0.19	3.9±0.86	nd	0.53±0.24	2.71±1.06	0.17±0.04	0.17±0.01
		HALS30-6	4.74±0.35	nd	0.4±0.12	2.77±0.24	nd	0.35±0.07	3.09±1.28	0.2±0.04	0.17±0.02
		KLNE20-3	6.86±1.28	nd	0.78±0.06	4.14±0.02	0.01±0	0.41±0.06	6.75±1.01	0.23±0.08	0.27±0.07
	Leaf (Stage I)	BELA18-4	2.86±0.15	nd	0.07±0	1.24±0.33	nd	0.07±0.01	nd	0.03±0.02	0.02±0.004
		BELC18-1	2.94±0.89	0.59±0.27	0.84±0.71	1.1±0.64	0.04±0.03	0.09±0.04	nd	0.12±0.02	0.02±0.01
		HALS30-6	3.12±0.33	0.55±0.32	0.11±0.03	1.06±0.34	nd	0.04±0.03	0.01±0.0	0.06±0.04	0.03±0.01
		KLNE20-3	3.03±0.29	nd	0.07±0.01	0.58±0.02	nd	0.04±0.01	0.01±0.003	0.06±0.01	0.02±0.002

## Sheet: Table S4
Supplementary Table S4. Breakdown of cuticular waxes into aliphatic and phenolic compounds in the stem tissue of P. balsamifera and P. trichocarpa. The average and standard error of the total expressed in mg cm-2 for three developmental stages (indicated with roman numerals) broken down by chemical classes.Wax compounds are classified based on their chemical structure as aliphatics and phenolics.…
	Species	Accession	Growth stage	Total wax (mg/cm2)	Total aliphatics (mg/cm2)	Total phenolics (mg/cm2)
	P.balsamifera	FBK11	I	10.51 ±4.64	8.4 ±3.06	0.91 ±0.54
		GPR1	I	6.14 ±2.74	5.13 ±1.78	0.99 ±0.95
		GPR7	I	110.94 ±12.76	58.1 ±15.36	21.35 ±11.74
		GPR9	I	33.89 ±2.8	14.39 ±1.93	7.33 ±1.15
		GYP9	I	50.06 ±19.38	30.9 ±7.66	7.52 ±3.77
		LAB3	I	45.61 ±7.95	19.64 ±6.51	13.69 ±3.07
		LAB4	I	37.13 ±18.12	13.72 ±3.71	10.93 ±4.47
		LAB7	I	38.51 ±10.1	10.71 ±1.54	10.57 ±1.51
		LAB9	I	14.89 ±4.08	5.31 ±1.46	5.23 ±1.45
		LAR12	I	48.21 ±15.72	13.53 ±2.33	17.87 ±6.98
		MTN6	I	82.93 ±8.39	20.33 ±1.09	9.38 ±1.18
		MTN7	I	18.84 ±2.8	11.49 ±1.22	2.54 ±0.29
		MTN8	I	25.49 ±7.19	8.72 ±2.98	6.1 ±3.68
		MTN9	I	41 ±2.59	16.13 ±3.38	10.34 ±0.38
		WHR3	I	60.97 ±11.98	34.83 ±5.56	12.71 ±2.84
		WHR4	I	19.98 ±6.56	12.53 ±1.53	2.17 ±1.36
		FBK11	II	17.3 ±2.23	9.16 ±1.16	5.1 ±3.82
		GPR1	II	7.56 ±4.2	3.37 ±0.18	0.2 ±0.12
		GPR7	II	72.77 ±21.89	20.13 ±2.47	26.25 ±7.96
		GPR9	II	27.69 ±13.06	7.47 ±1.2	1.9 ±0.53
		GYP9	II	43.82 ±10.99	23.34 ±1.5	9.06 ±1.74
		LAB3	II	57.08 ±11.37	26.45 ±4.15	19.7 ±3.87
		LAB4	II	21.41 ±4.25	7.12 ±2.44	5.5 ±2.78
		LAB7	II	23.47 ±4.21	7.12 ±1.01	7.05 ±2.22
		LAB9	II	20.95 ±4.29	8.38 ±3.12	7.21 ±2.01
		LAR12	II	36.16 ±7.89	9.37 ±1.95	14.62 ±3.4
		MTN6	II	29.04 ±5.23	11.41 ±3.07	7.69 ±3.18
		MTN7	II	20.18 ±3.53	10.7 ±1.59	4.12 ±1.39
		MTN8	II	23.17 ±1.27	10.6 ±1.98	6.01 ±0.87
		MTN9	II	51.85 ±7.12	14.43 ±2.06	21.26 ±7.46
		WHR3	II	55.76 ±10.2	32.68 ±9.78	14.49 ±4.08
		WHR4	II	23.15 ±5.39	10.58 ±1.5	3.53 ±0.75
		FBK11	III	6.8 ±1.83	4.68 ±0.63	0.52 ±0.11
		GPR1	III	3.84 ±0.69	3.2 ±1.28	0.02 ±0.01
		GPR7	III	59.24 ±3.85	30.26 ±9.88	15.87 ±8.95
		GPR9	III	6.47 ±0.95	4.6 ±1.24	0.87 ±0.22
		GYP9	III	20.5 ±4.08	14.83 ±3.36	3.98 ±0.7
		LAB3	III	30.8 ±9.92	13.14 ±5	9.7 ±3.07
		LAB4	III	23.66 ±1.44	8.49 ±2.19	6.53 ±2.02
		LAB7	III	19.12 ±2.62	7.24 ±1.7	4.64 ±1.42
		LAB9	III	21.26 ±8.03	5.64 ±1.52	5.33 ±1.61
		LAR12	III	10.54 ±2.09	6.49 ±1.38	2.66 ±0.55
		MTN6	III	18.81 ±5.68	5.77 ±1.28	1.87 ±0.84
		MTN7	III	9.83 ±2.22	6.44 ±0.94	2.47 ±1.35
		MTN8	III	14.6 ±0.69	8.48 ±0.85	2.84 ±0.03
		MTN9	III	19.04 ±0.85	8.68 ±0.92	5.94 ±1.07
		WHR3	III	60.25 ±7.57	30.19 ±2.99	15.64 ±3.62
		WHR4	III	40.74 ±6.11	12.98 ±3.43	8.88 ±6.34
	P.trichocarpa	BELA18-4	I	10.72±1	8.08±0.46	1.57±0.34
		BELC18-1	I	17.26±4.54	9.78±1.92	3.41±1.33
		HALS30-6	I	14.16±1.43	7.91±0.37	3.64±1.25
		KLNE20-3	I	22.03±2.71	11.79±1.34	7.39±1.07
		BELA18-4	II	6.66±0.91	6.38±0.93	0.16±0.12
		BELC18-1	II	8.02±1.89	6.5±0.91	0.66±0.53
		HALS30-6	II	7.77±0.89	6.11±0.65	0.96±0.24
		KLNE20-3	II	13.85±1.61	8.93±1.15	3.63±1.58
		BELA18-4	III	4.31±0.62	4.02±0.57	0.11±0.04
		BELC18-1	III	6.87±1.27	6.16±1.27	0.41±0.15
		HALS30-6	III	6.31±1.55	5.78±1.49	0.23±0.09
		KLNE20-3	III	9.29±2.44	6.93±0.79	1.78±1.37

## Sheet: Table S5
Supplementary Table S5. Genotype frequency for the 26 most significant SNPs identified in P. trichocarpa alkene plus (AP) and alkene minus (AM) accessions. The same SNPs are present in P. balsamifera but are not significantly associated with alkene production. (./.) indicates missing base.
	Chr 10 coordinates (Bonferroni corrected probability)	10,458,827 (prob 2.72E-32)				10,505,847 (prob 5.2E-32)				10,458,523 (prob 7.32E-32)				10,458,592 (prob 7.55E-31)				10,458,593 (prob 1.13E-30)				10,458,512 (prob 1.35E-30)				10,458,576 (prob 2.07E-30)				10,457,088 (prob 8.49E-30)				10,458,577 (prob 5.08E-29)				10,604,550 (prob 6.87E-29)				10,459,648 (prob 1.39E-28)				10,630,447 (prob 3.47E-28)
	SNP calling	A/A	A/G	G/G	./.	C/C	C/G	./.	G/G	G/G	G/A	A/A	./.	T/T	T/C	C/C	./.	G/G	G/A	A/A	./.	C/C	C/A	A/A	./.	T/T	T/A	A/A	./.	A/A	A/G	G/G	./.	T/T	T/A	A/A	./.	G/G	./.	G/T	T/T	C/C	C/G	./.	G/G	G/G	G/T	T/T	./.
	P. trichocarpa
	AP	135	2	0	5	133	3	6	0	133	2	0	7	129	2	0	11	128	2	0	12	128	2	0	12	132	2	0	8	129	3	0	10	131	3	0	8	137	2	2	1	130	2	10	0	140	2	0	0
		0.950704	0.0140845	0	0.0352113	0.93662	0.0211268	0.0422535	0	0.93662	0.0140845	0	0.0492958	0.908451	0.0140845	0	0.0774648	0.901408	0.0140845	0	0.084507	0.901408	0.0140845	0	0.084507	0.929577	0.0140845	0	0.056338	0.908451	0.0211268	0	0.0704225	0.922535	0.0211268	0	0.056338	0.964789	0.0140845	0.0140845	0.00704225	0.915493	0.0140845	0.0704225	0	0.985915	0.0140845	0	0
	AM	3	17	9	0	3	16	0	10	3	16	9	1	4	14	10	1	4	13	10	2	3	16	9	1	3	15	8	3	3	16	9	1	4	14	9	2	8	1	10	10	4	13	4	8	7	11	9	2
		0.103448	0.586207	0.310345	0	0.103448	0.551724	0	0.344828	0.103448	0.551724	0.310345	0.0344828	0.137931	0.482759	0.344828	0.0344828	0.137931	0.448276	0.344828	0.0689655	0.103448	0.551724	0.310345	0.0344828	0.103448	0.517241	0.275862	0.103448	0.103448	0.551724	0.310345	0.0344828	0.137931	0.482759	0.310345	0.0689655	0.275862	0.0344828	0.344828	0.344828	0.137931	0.448276	0.137931	0.275862	0.241379	0.37931	0.310345	0.0689655
	P. balsamifera
	AP	52	5	0	3	42	5	13	0	51	5	0	4	53	5	0	2	53	5	0	2	49	5	0	6	52	6	0	2	43	5	1	11	52	6	0	2	49	11	0	0	51	3	6	0	60	0	0	0
		0.866667	0.0833333	0	0.05	0.7	0.0833333	0.216667	0	0.85	0.0833333	0	0.0666667	0.883333	0.0833333	0	0.0333333	0.883333	0.0833333	0	0.0333333	0.816667	0.0833333	0	0.1	0.866667	0.1	0	0.0333333	0.716667	0.0833333	0.0166667	0.183333	0.866667	0.1	0	0.0333333	0.816667	0.183333	0	0	0.85	0.05	0.1	0	1	0	0	0
	AM	48	17	8	3	44	24	7	1	48	19	8	1	46	15	10	5	46	15	10	5	45	18	8	5	45	18	8	5	41	21	9	5	45	17	10	4	67	9	0	0	47	17	7	5	75	0	0	1
		0.631579	0.223684	0.105263	0.0394737	0.578947	0.315789	0.0921053	0.0131579	0.631579	0.25	0.105263	0.0131579	0.605263	0.197368	0.131579	0.0657895	0.605263	0.197368	0.131579	0.0657895	0.592105	0.236842	0.105263	0.0657895	0.592105	0.236842	0.105263	0.0657895	0.539474	0.276316	0.118421	0.0657895	0.592105	0.223684	0.131579	0.0526316	0.881579	0.118421	0	0	0.618421	0.223684	0.0921053	0.0657895	0.986842	0	0	0.0131579
[truncated: 55 more columns]

## Sheet: Table S6
Supplementary Table S6. List of Populus balsamifera accessions and chemical phenotype distribution across 33 provenances in Canada.
	Provenance	Code	Demes	Latitude (°N)	Longitude (°W)	AP count	AM count
	Fairbanks	FBK	Northern	64.9	146.35	1	4
	Denali National Park	DEN	Northern	63.87	149.02	1	3
	Whitehorse	WHR	Northern	60.7	135.33	0	5
	Hay River	HAY	Central	60.8	115.78	0	5
	Stony Rapids	STO	Central	59.23	105.72	1	4
	Wollaston Lake	WOL	Central	57.58	103.93	1	4
	Fort McMurray	FTM	Central	56.92	111.5	5	0
	Gillam	GIL	Central	56.35	94.63	1	4
	South Reindeer	SRD	Central	56.27	104.23	2	3
	Dunlop	DUN	Central	54.85	98.58	0	6
	Grande Prairie	GPR	Central	54.75	118.63	4	0
	La Ronge	LAR	Central	54.75	105.55	1	4
	Boyle	BOY	Central	54.55	112.65	5	0
	Love	LOV	Central	53.63	105.5	4	1
	Edmonton	EDM	Central	53.55	113.32	5	0
	Grand Rapids	GRA	Central	53.2	99.35	2	3
	Wadena	WAD	Central	52.37	104.27	2	3
	Stettler	STL	Central	52.35	112.73	3	1
	Gypsumville	GYP	Central	51.77	98.62	4	1
	Melville	MEL	Central	51.35	102.62	2	3
	Minnedosa	MIN	Central	50.32	99.85	1	4
	Soiux Lookout	SOU	Central	50.08	91.9	1	3
	Portage	POR	Central	49.95	98.3	4	0
	Carnduff	CAR	Central	49.18	101.83	3	2
	Rouyn-Noranda	RNA	Central	48.6	78.67	1	4
	Kuujjuaq	KUU	Eastern	58.02	68.65	3	2
	Labrador City	LAB	Eastern	52.93	67.25	0	5
	Mount Groulx	MGR	Eastern	51.33	68.13	0	5
	Manicougan	MAN	Eastern	49.3	68.32	0	5
	Matane	MTN	Eastern	48.57	67.35	4	1
	Matapedia	MAT	Eastern	48.22	67.18	4	1
	Roseville	ROS	Eastern	47.33	64.37	4	1
	Frederiction	FRE	Eastern	46.4	67.25	3	1

## Sheet: Table S7
Supplementary Table S7. Comparison of climate data at the site of origin of AM and AP accessions from P. balsamifera and P. trichocarpa. Information on bioclimatic variables was obtained from ClimateNA v5.30 (Wang et al., 2016) using the coordinates of the site of collection of the accessions. Results of the Kruskal-Wallis test comparing the averages between AM and AP groups for each species is s…
	Climate variable	Abbreviation	Units	P. balsamifera (AM=74, AP=58)			P. trichocarpa (AM=28, AP=117)
				Statistic	p-value	p-adj	Statistic	p-value	p-adj
	Mean annual temperature	MAT	°C	21.5086	3.52e-06	7.18e-05	3.15691	0.0756063	0.108301
	Mean warmest month temperature	MWMT	°C	5.83162	0.0157406	0.03337	0.0150767	0.902275	0.902275
	Mean coldest month temperature	MCMT	°C	15.6924	7.45e-05	0.000438853	5.1184	0.0236734	0.0482573
	Temperature difference between MWMT and MCMT	TD	°C	11.0675	0.00087852	0.00358166	6.31569	0.0119674	0.0288306
	Mean annual precipitation	MAP	mm	0.131394	0.716991	0.745108	8.8852	0.00287492	0.010158
	May to September precipitation	MSP	mm	0.674571	0.411462	0.474076	8.09736	0.00443297	0.0130526
	Annual heat-moisture index	AHM	ratio	15.1377	9.99e-05	0.000529728	6.13798	0.0132308	0.029218
	Summer heat-moisture index	SHM	ratio	0.0398223	0.841828	0.858017	6.65606	0.00988194	0.0249401
	Degree-days below 0°C, chilling degree-days	DD<0	degree-days	16.575	4.68e-05	0.000383734	4.69445	0.0302601	0.0540806
	Degree-days above 5°C, growing degree-days	DD>5	degree-days	16.2776	5.47e-05	0.000383734	0.355386	0.55108	0.608484
	Degree-days above 5°C, growing degree-days	DD<18	degree-days	21.2333	4.07e-06	7.18e-05	3.22528	0.0725095	0.10675
	Degree-days above 5°C, growing degree-days	DD>18	degree-days	8.45153	0.00364736	0.0120819	0.179237	0.67203	0.712352
	Number of frost-free days	NFFD	days	27.9091	1.27e-07	6.74e-06	4.01631	0.0450623	0.0723728
	Beginning the frost-free period	bFFP	day-of-year	19.3547	1.09e-05	0.000115065	4.7423	0.0294297	0.0540806
	End of the frost-free period	eFFP	day-of-year	8.28526	0.00399681	0.0124606	4.1423	0.0418243	0.0692715
	Frost-free period	FFP	days	19.5407	9.85e-06	0.000115065	4.67461	0.0306117	0.0540806
	Precipitation as snow, August to July	PAS	mm	16.1694	5.79e-05	0.000383734	1.37425	0.241083	0.290395
	Extreme minimum temperature over 30 years	EMT	°C	3.04017	0.0812273	0.110386	4.9259	0.0264571	0.0519343
	Extreme maximum temperature over 30 years	EXT	°C	3.42866	0.064074	0.09988	0.568976	0.450666	0.508198
	Hargreaves reference evaporation	Eref	mm	14.3473	0.000151999	0.000732359	1.70977	0.191015	0.246922
	Hargreaves climatic moisture deficit	CMD	mm	9.40417	0.00216492	0.00819579	7.57877	0.00590598	0.0156509
	Monthly average relative humidity	RH	%	4.37341	0.0365038	0.0624097	3.07412	0.0795476	0.110386
